# Supplementary material for: Identification of Variable Lymphocyte Receptors That Target the Human Blood–Brain Barrier
Source: Pharmaceutics. 2025 Sep 10;17(9):1179. doi: 10.3390/pharmaceutics17091179 (PMC12473985; doi:10.3390/pharmaceutics17091179)
Supplement: Supplementary file 1 [file pharmaceutics-17-01179-s001.zip]

Archive with 1 entries (1 files):
- pharmaceutics-3781011-supplementary.pdf
